# Supplementary material for: Molluscicidal and Larvicidal Potency of N-Heterocylic Analogs against Biomophalaria alexandrina Snails and Schistosoma mansoni Larval Stages
Source: Pharmaceutics. 2023 Apr 10;15(4):1200. doi: 10.3390/pharmaceutics15041200 (PMC10142358; doi:10.3390/pharmaceutics15041200)
Supplement: Supplementary file 1 [file pharmaceutics-15-01200-s001.zip]

Archive with 1 entries (1 files):
- pharmaceutics-2257479-supplementary.pdf
